# Supplementary material for: Astrocytes Differentiated from LRRK2-I1371V Parkinson’s-Disease-Induced Pluripotent Stem Cells Exhibit Similar Yield but Cell-Intrinsic Dysfunction in Glutamate Uptake and Metabolism, ATP Generation, and Nrf2-Mediated Glutathione Machinery
Source: Cells. 2023 Jun 8;12(12):1592. doi: 10.3390/cells12121592 (PMC10297190; doi:10.3390/cells12121592)
Supplement: Supplementary file 1 [file cells-12-01592-s001.zip]

Archive with 1 entries (1 files):
- cells-2345161-supplementary.pdf
